# Supplementary material for: Naturally occurring combinations of receptors from single cell transcriptomics in endothelial cells
Source: Sci Rep. 2022 Apr 6;12:5807. doi: 10.1038/s41598-022-09616-9 (PMC8987085; doi:10.1038/s41598-022-09616-9)
Supplement: Supplementary file 3 — Supplementary Information 3. [file 41598_2022_9616_MOESM3_ESM.xlsx]

## Sheet: Bootstrap cutoff 0.90
	p-Value	BH-corrected p-Value	Significant	Counts in list	Counts in family	Total members	Counts in members	Description	List of gene hits
GO:0045766	4.26518e-11	9.42604e-09	TRUE	9	130	19774	6	positive regulation of angiogenesis, biological_process	RAMP2 | CDH5 | KDR | ENG | FLT1 | TIE1
GO:0002040	6.7794e-10	4.99416e-08	TRUE	9	31	19774	4	sprouting angiogenesis, biological_process	RAMP2 | KDR | ENG | FLT1
GO:0001570	8.93929e-09	4.93896e-07	TRUE	9	59	19774	4	vasculogenesis, biological_process	RAMP2 | KDR | ENG | TIE1
GO:0035924	2.124e-07	9.38808e-06	TRUE	9	28	19774	3	cellular response to vascular endothelial growth factor stimulus, biological_process	RAMP2 | KDR | FLT1
GO:0001525	2.22168e-06	7.01417e-05	TRUE	9	232	19774	4	angiogenesis, biological_process	RAMP2 | KDR | PTPRB | TIE1
GO:0097084	3.86255e-06	8.53624e-05	TRUE	9	7	19774	2	vascular smooth muscle cell development, biological_process	RAMP2 | ENG
GO:2001214	8.27103e-06	0.000166173	TRUE	9	10	19774	2	positive regulation of vasculogenesis, biological_process	RAMP2 | KDR
GO:0007169	1.29952e-05	0.000239328	TRUE	9	108	19774	3	transmembrane receptor protein tyrosine kinase signaling pathway, biological_process	KDR | FLT1 | TIE1
GO:0018108	1.82765e-05	0.0003107	TRUE	9	121	19774	3	peptidyl-tyrosine phosphorylation, biological_process	KDR | FLT1 | TIE1
GO:0030513	9.06925e-05	0.00125269	TRUE	9	32	19774	2	positive regulation of BMP signaling pathway, biological_process	CDH5 | ENG
GO:2000352	7.95764e-05	0.00125269	TRUE	9	30	19774	2	negative regulation of endothelial cell apoptotic process, biological_process	RAMP2 | KDR
GO:0070830	0.000115085	0.00141299	TRUE	9	36	19774	2	bicellular tight junction assembly, biological_process	RAMP2 | ESAM
GO:0030335	0.000113058	0.00141299	TRUE	9	223	19774	3	positive regulation of cell migration, biological_process	CDH5 | KDR | FLT1
GO:0048010	0.000365846	0.00385009	TRUE	9	64	19774	2	vascular endothelial growth factor receptor signaling pathway, biological_process	KDR | FLT1
GO:1904881	0.000910102	0.00609493	TRUE	9	2	19774	1	cellular response to hydrogen sulfide, biological_process	KDR
GO:0001300	0.000910102	0.00609493	TRUE	9	2	19774	1	chronological cell aging, biological_process	ENG
GO:0010665	0.000910102	0.00609493	TRUE	9	2	19774	1	regulation of cardiac muscle cell apoptotic process, biological_process	ENG
GO:1905065	0.000910102	0.00609493	TRUE	9	2	19774	1	positive regulation of vascular smooth muscle cell differentiation, biological_process	ENG
GO:0014068	0.000644647	0.00609493	TRUE	9	85	19774	2	positive regulation of phosphatidylinositol 3-kinase signaling, biological_process	KDR | FLT1
GO:0043410	0.00096282	0.00625833	TRUE	9	104	19774	2	positive regulation of MAPK cascade, biological_process	KDR | FLT1
GO:0030336	0.00113513	0.00716756	TRUE	9	113	19774	2	negative regulation of cell migration, biological_process	ENG | TIE1
GO:0090500	0.00136488	0.0077343	TRUE	9	3	19774	1	endocardial cushion to mesenchymal transition, biological_process	ENG
GO:1990410	0.00181947	0.00855537	TRUE	9	4	19774	1	adrenomedullin receptor signaling pathway, biological_process	RAMP2
GO:0003273	0.00181947	0.00855537	TRUE	9	4	19774	1	cell migration involved in endocardial cushion formation, biological_process	ENG
GO:0022009	0.00181947	0.00855537	TRUE	9	4	19774	1	central nervous system vasculogenesis, biological_process	ENG
GO:0045026	0.00181947	0.00855537	TRUE	9	4	19774	1	plasma membrane fusion, biological_process	TIE1
GO:0070278	0.00181947	0.00855537	TRUE	9	4	19774	1	extracellular matrix constituent secretion, biological_process	ENG
GO:1905563	0.00181947	0.00855537	TRUE	9	4	19774	1	negative regulation of vascular endothelial cell proliferation, biological_process	FLT1
GO:0098609	0.00198715	0.00908062	TRUE	9	150	19774	2	cell-cell adhesion, biological_process	CDH5 | CD93
GO:0001934	0.00201335	0.00908062	TRUE	9	151	19774	2	positive regulation of protein phosphorylation, biological_process	KDR | ENG
GO:1905007	0.00227387	0.00930604	TRUE	9	5	19774	1	positive regulation of epithelial to mesenchymal transition involved in endocardial cushion formation, biological_process	ENG
GO:0038033	0.00227387	0.00930604	TRUE	9	5	19774	1	positive regulation of endothelial cell chemotaxis by VEGF-activated vascular endothelial growth factor receptor signaling pathway, biological_process	KDR
GO:1903142	0.00227387	0.00930604	TRUE	9	5	19774	1	positive regulation of establishment of endothelial barrier, biological_process	CDH5
GO:0048845	0.0027281	0.00956999	TRUE	9	6	19774	1	venous blood vessel morphogenesis, biological_process	ENG
GO:0031960	0.0027281	0.00956999	TRUE	9	6	19774	1	response to corticosteroid, biological_process	ENG
GO:0003158	0.0027281	0.00956999	TRUE	9	6	19774	1	endothelium development, biological_process	KDR
GO:0046777	0.00260148	0.00956999	TRUE	9	172	19774	2	protein autophosphorylation, biological_process	KDR | FLT1
GO:0055009	0.0027281	0.00956999	TRUE	9	6	19774	1	atrial cardiac muscle tissue morphogenesis, biological_process	ENG
GO:0097647	0.0027281	0.00956999	TRUE	9	6	19774	1	amylin receptor signaling pathway, biological_process	RAMP2
GO:0007156	0.0024549	0.00956999	TRUE	9	167	19774	2	homophilic cell adhesion via plasma membrane adhesion molecules, biological_process	ESAM | CDH5
GO:0003209	0.00318214	0.0106553	TRUE	9	7	19774	1	cardiac atrium morphogenesis, biological_process	ENG
GO:0010629	0.00316274	0.0106553	TRUE	9	190	19774	2	negative regulation of gene expression, biological_process	KDR | ENG
GO:0034333	0.00363599	0.0111605	TRUE	9	8	19774	1	adherens junction assembly, biological_process	RAMP2
GO:0001955	0.00363599	0.0111605	TRUE	9	8	19774	1	blood vessel maturation, biological_process	CDH5
GO:0070831	0.00363599	0.0111605	TRUE	9	8	19774	1	basement membrane assembly, biological_process	RAMP2
GO:0035912	0.00363599	0.0111605	TRUE	9	8	19774	1	dorsal aorta morphogenesis, biological_process	ENG
GO:0070374	0.00374059	0.0113242	TRUE	9	207	19774	2	positive regulation of ERK1 and ERK2 cascade, biological_process	KDR | FLT1
GO:0003208	0.00408966	0.0120509	TRUE	9	9	19774	1	cardiac ventricle morphogenesis, biological_process	ENG
GO:0048745	0.00408966	0.0120509	TRUE	9	9	19774	1	smooth muscle tissue development, biological_process	ENG
GO:0016477	0.00428852	0.0124706	TRUE	9	222	19774	2	cell migration, biological_process	KDR | FLT1
GO:0051901	0.00454315	0.0127093	TRUE	9	10	19774	1	positive regulation of mitochondrial depolarization, biological_process	KDR
GO:0048598	0.00454315	0.0127093	TRUE	9	10	19774	1	embryonic morphogenesis, biological_process	FLT1
GO:0071559	0.00454315	0.0127093	TRUE	9	10	19774	1	response to transforming growth factor beta, biological_process	ENG
GO:0043114	0.00499646	0.0131454	TRUE	9	11	19774	1	regulation of vascular permeability, biological_process	CDH5
GO:0042116	0.00499646	0.0131454	TRUE	9	11	19774	1	macrophage activation, biological_process	CD93
GO:0043116	0.00544958	0.0135321	TRUE	9	12	19774	1	negative regulation of vascular permeability, biological_process	RAMP2
GO:0031953	0.00544958	0.0135321	TRUE	9	12	19774	1	negative regulation of protein autophosphorylation, biological_process	ENG
GO:0045446	0.00544958	0.0135321	TRUE	9	12	19774	1	endothelial cell differentiation, biological_process	KDR
GO:0038084	0.00544958	0.0135321	TRUE	9	12	19774	1	vascular endothelial growth factor signaling pathway, biological_process	FLT1
GO:0050927	0.00544958	0.0135321	TRUE	9	12	19774	1	positive regulation of positive chemotaxis, biological_process	KDR
GO:0031115	0.00590252	0.0141789	TRUE	9	13	19774	1	negative regulation of microtubule polymerization, biological_process	CDH5
GO:0010863	0.00590252	0.0141789	TRUE	9	13	19774	1	positive regulation of phospholipase C activity, biological_process	FLT1
GO:0003198	0.00590252	0.0141789	TRUE	9	13	19774	1	epithelial to mesenchymal transition involved in endocardial cushion formation, biological_process	ENG
GO:0030949	0.00680784	0.0155106	TRUE	9	15	19774	1	positive regulation of vascular endothelial growth factor receptor signaling pathway, biological_process	FLT1
GO:0051770	0.00680784	0.0155106	TRUE	9	15	19774	1	positive regulation of nitric-oxide synthase biosynthetic process, biological_process	KDR
GO:0090141	0.00680784	0.0155106	TRUE	9	15	19774	1	positive regulation of mitochondrial fission, biological_process	KDR
GO:0003222	0.00726023	0.0162072	TRUE	9	16	19774	1	ventricular trabecula myocardium morphogenesis, biological_process	ENG
GO:0035162	0.00726023	0.0162072	TRUE	9	16	19774	1	embryonic hemopoiesis, biological_process	KDR
GO:0006796	0.00771243	0.0168757	TRUE	9	17	19774	1	phosphate-containing compound metabolic process, biological_process	PTPRB
GO:0003203	0.00816445	0.0175179	TRUE	9	18	19774	1	endocardial cushion morphogenesis, biological_process	ENG
GO:2000114	0.00816445	0.0175179	TRUE	9	18	19774	1	regulation of establishment of cell polarity, biological_process	CDH5
GO:0048514	0.00861629	0.0183096	TRUE	9	19	19774	1	blood vessel morphogenesis, biological_process	FLT1
GO:0002042	0.00951942	0.0196616	TRUE	9	21	19774	1	cell migration involved in sprouting angiogenesis, biological_process	KDR
GO:0090050	0.00951942	0.0196616	TRUE	9	21	19774	1	positive regulation of cell migration involved in sprouting angiogenesis, biological_process	KDR
GO:0017015	0.00951942	0.0196616	TRUE	9	21	19774	1	regulation of transforming growth factor beta receptor signaling pathway, biological_process	ENG
GO:0048844	0.0104218	0.0209384	TRUE	9	23	19774	1	artery morphogenesis, biological_process	ENG
GO:0035584	0.0104218	0.0209384	TRUE	9	23	19774	1	calcium-mediated signaling using intracellular calcium source, biological_process	KDR
GO:0010628	0.0105871	0.0210788	TRUE	9	354	19774	2	positive regulation of gene expression, biological_process	RAMP2 | CDH5
GO:0051894	0.0113235	0.0219517	TRUE	9	25	19774	1	positive regulation of focal adhesion assembly, biological_process	KDR
GO:0032967	0.0113235	0.0219517	TRUE	9	25	19774	1	positive regulation of collagen biosynthetic process, biological_process	ENG
GO:0035307	0.011774	0.0222399	TRUE	9	26	19774	1	positive regulation of protein dephosphorylation, biological_process	CDH5
GO:0016032	0.011643	0.0222399	TRUE	9	372	19774	2	viral process, biological_process	CD93 | KDR
GO:0044331	0.0122244	0.0228949	TRUE	9	27	19774	1	cell-cell adhesion mediated by cadherin, biological_process	CDH5
GO:0070371	0.0126746	0.0230858	TRUE	9	28	19774	1	ERK1 and ERK2 cascade, biological_process	KDR
GO:0003148	0.0126746	0.0230858	TRUE	9	28	19774	1	outflow tract septum morphogenesis, biological_process	ENG
GO:0001569	0.0126746	0.0230858	TRUE	9	28	19774	1	branching involved in blood vessel morphogenesis, biological_process	ENG
GO:0031334	0.0131246	0.0233915	TRUE	9	29	19774	1	positive regulation of protein complex assembly, biological_process	CDH5
GO:0007498	0.0135745	0.0238092	TRUE	9	30	19774	1	mesoderm development, biological_process	TIE1
GO:0043552	0.0135745	0.0238092	TRUE	9	30	19774	1	positive regulation of phosphatidylinositol 3-kinase activity, biological_process	FLT1
GO:0038083	0.0144736	0.0249895	TRUE	9	32	19774	1	peptidyl-tyrosine autophosphorylation, biological_process	KDR
GO:0016239	0.0149228	0.0255655	TRUE	9	33	19774	1	positive regulation of macroautophagy, biological_process	KDR
GO:0043536	0.0171665	0.0287409	TRUE	9	38	19774	1	positive regulation of blood vessel endothelial cell migration, biological_process	KDR
GO:0043491	0.0171665	0.0287409	TRUE	9	38	19774	1	protein kinase B signaling, biological_process	KDR
GO:0008277	0.0180627	0.02979	TRUE	9	40	19774	1	regulation of G protein-coupled receptor signaling pathway, biological_process	RAMP2
GO:0031623	0.0180627	0.02979	TRUE	9	40	19774	1	receptor internalization, biological_process	RAMP2
GO:0043312	0.0189813	0.0299633	TRUE	9	481	19774	2	neutrophil degranulation, biological_process	CD93 | PTPRB
GO:0001932	0.0189582	0.0299633	TRUE	9	42	19774	1	regulation of protein phosphorylation, biological_process	CDH5
GO:0034332	0.0185106	0.0299633	TRUE	9	41	19774	1	adherens junction organization, biological_process	CDH5
GO:0032870	0.0189582	0.0299633	TRUE	9	42	19774	1	cellular response to hormone stimulus, biological_process	RAMP2
GO:0032570	0.0189582	0.0299633	TRUE	9	42	19774	1	response to progesterone, biological_process	RAMP2
GO:0060348	0.0194057	0.0302018	TRUE	9	43	19774	1	bone development, biological_process	ENG
GO:0002548	0.0194057	0.0302018	TRUE	9	43	19774	1	monocyte chemotaxis, biological_process	FLT1
GO:0008284	0.0198086	0.0304688	TRUE	9	492	19774	2	positive regulation of cell population proliferation, biological_process	KDR | FLT1
GO:0007043	0.019853	0.0304688	TRUE	9	44	19774	1	cell-cell junction assembly, biological_process	CDH5
GO:0032526	0.0203001	0.0309401	TRUE	9	45	19774	1	response to retinoic acid, biological_process	TIE1
GO:0016339	0.020747	0.0314047	TRUE	9	46	19774	1	calcium-dependent cell-cell adhesion via plasma membrane cell adhesion molecules, biological_process	CDH5
GO:0010862	0.0216403	0.032534	TRUE	9	48	19774	1	positive regulation of pathway-restricted SMAD protein phosphorylation, biological_process	ENG
GO:0010595	0.0225328	0.033647	TRUE	9	50	19774	1	positive regulation of endothelial cell migration, biological_process	KDR
GO:0006909	0.0247611	0.0362398	TRUE	9	55	19774	1	phagocytosis, biological_process	CD93
GO:0001947	0.0269849	0.038725	TRUE	9	60	19774	1	heart looping, biological_process	ENG
GO:0043406	0.0269849	0.038725	TRUE	9	60	19774	1	positive regulation of MAP kinase activity, biological_process	FLT1
GO:0008217	0.0278731	0.0394869	TRUE	9	62	19774	1	regulation of blood pressure, biological_process	RAMP2
GO:0001938	0.0327455	0.0455142	TRUE	9	73	19774	1	positive regulation of endothelial cell proliferation, biological_process	KDR
GO:0006816	0.0327455	0.0455142	TRUE	9	73	19774	1	calcium ion transport, biological_process	RAMP2
GO:0071260	0.0353941	0.0485844	TRUE	9	79	19774	1	cellular response to mechanical stimulus, biological_process	ENG
GO:0016525	0.0367159	0.0497805	TRUE	9	82	19774	1	negative regulation of angiogenesis, biological_process	TIE1

## Sheet: Bootstrap cutoff 0.50
	p-Value	BH-corrected p-Value	Significant	Counts in list	Counts in family	Total members	Counts in members	Description	List of gene hits
GO:0002040	6.95566e-11	9.00758e-09	TRUE	13	31	19774	5	sprouting angiogenesis, biological_process	RAMP2 | KDR | ENG | FLT1 | FLT4
GO:0045766	1.31917e-10	1.13889e-08	TRUE	13	130	19774	6	positive regulation of angiogenesis, biological_process	RAMP2 | CDH5 | KDR | ENG | FLT1 | TIE1
GO:0035924	2.27937e-09	1.47589e-07	TRUE	13	28	19774	4	cellular response to vascular endothelial growth factor stimulus, biological_process	RAMP2 | KDR | FLT1 | FLT4
GO:0001570	5.01349e-08	1.62312e-06	TRUE	13	59	19774	4	vasculogenesis, biological_process	RAMP2 | KDR | ENG | TIE1
GO:0001525	2.53871e-07	7.30584e-06	TRUE	13	232	19774	5	angiogenesis, biological_process	RAMP2 | KDR | PTPRB | TIE1 | ROBO4
GO:0007169	5.7933e-07	1.50046e-05	TRUE	13	108	19774	4	transmembrane receptor protein tyrosine kinase signaling pathway, biological_process	KDR | FLT1 | TIE1 | FLT4
GO:0018108	9.13934e-07	2.1519e-05	TRUE	13	121	19774	4	peptidyl-tyrosine phosphorylation, biological_process	KDR | FLT1 | TIE1 | FLT4
GO:0097084	8.3632e-06	0.000166621	TRUE	13	7	19774	2	vascular smooth muscle cell development, biological_process	RAMP2 | ENG
GO:0048010	9.03667e-06	0.000167178	TRUE	13	64	19774	3	vascular endothelial growth factor receptor signaling pathway, biological_process	KDR | FLT1 | FLT4
GO:2001214	1.79012e-05	0.000309094	TRUE	13	10	19774	2	positive regulation of vasculogenesis, biological_process	RAMP2 | KDR
GO:0014068	2.12523e-05	0.000344021	TRUE	13	85	19774	3	positive regulation of phosphatidylinositol 3-kinase signaling, biological_process	KDR | FLT1 | FLT4
GO:0038084	2.62356e-05	0.000399708	TRUE	13	12	19774	2	vascular endothelial growth factor signaling pathway, biological_process	FLT1 | FLT4
GO:0043410	3.89013e-05	0.000559747	TRUE	13	104	19774	3	positive regulation of MAPK cascade, biological_process	KDR | FLT1 | FLT4
GO:0048514	6.77978e-05	0.000877981	TRUE	13	19	19774	2	blood vessel morphogenesis, biological_process	FLT1 | FLT4
GO:0002042	8.31987e-05	0.00102612	TRUE	13	21	19774	2	cell migration involved in sprouting angiogenesis, biological_process	KDR | CLEC14A
GO:0001934	0.000118029	0.00132911	TRUE	13	151	19774	3	positive regulation of protein phosphorylation, biological_process	KDR | ENG | FLT4
GO:0007156	0.000159001	0.00164725	TRUE	13	167	19774	3	homophilic cell adhesion via plasma membrane adhesion molecules, biological_process	ESAM | CDH5 | ROBO4
GO:2000352	0.000171766	0.00166409	TRUE	13	30	19774	2	negative regulation of endothelial cell apoptotic process, biological_process	RAMP2 | KDR
GO:0046777	0.000173476	0.00166409	TRUE	13	172	19774	3	protein autophosphorylation, biological_process	KDR | FLT1 | FLT4
GO:0030513	0.000195707	0.00181029	TRUE	13	32	19774	2	positive regulation of BMP signaling pathway, biological_process	CDH5 | ENG
GO:0070830	0.000248211	0.00221678	TRUE	13	36	19774	2	bicellular tight junction assembly, biological_process	RAMP2 | ESAM
GO:0070374	0.000299278	0.00258376	TRUE	13	207	19774	3	positive regulation of ERK1 and ERK2 cascade, biological_process	KDR | FLT1 | FLT4
GO:0030335	0.000372296	0.00301327	TRUE	13	223	19774	3	positive regulation of cell migration, biological_process	CDH5 | KDR | FLT1
GO:0016477	0.000367427	0.00301327	TRUE	13	222	19774	3	cell migration, biological_process	KDR | FLT1 | CLEC14A
GO:0010595	0.000480133	0.00376832	TRUE	13	50	19774	2	positive regulation of endothelial cell migration, biological_process	KDR | FLT4
GO:0001938	0.00102129	0.00734759	TRUE	13	73	19774	2	positive regulation of endothelial cell proliferation, biological_process	KDR | FLT4
GO:1904881	0.00131446	0.00773738	TRUE	13	2	19774	1	cellular response to hydrogen sulfide, biological_process	KDR
GO:0010665	0.00131446	0.00773738	TRUE	13	2	19774	1	regulation of cardiac muscle cell apoptotic process, biological_process	ENG
GO:0001300	0.00131446	0.00773738	TRUE	13	2	19774	1	chronological cell aging, biological_process	ENG
GO:1905065	0.00131446	0.00773738	TRUE	13	2	19774	1	positive regulation of vascular smooth muscle cell differentiation, biological_process	ENG
GO:0060312	0.00197109	0.0102102	TRUE	13	3	19774	1	regulation of blood vessel remodeling, biological_process	FLT4
GO:0090500	0.00197109	0.0102102	TRUE	13	3	19774	1	endocardial cushion to mesenchymal transition, biological_process	ENG
GO:0003273	0.00262732	0.0117324	TRUE	13	4	19774	1	cell migration involved in endocardial cushion formation, biological_process	ENG
GO:0030336	0.00242298	0.0117324	TRUE	13	113	19774	2	negative regulation of cell migration, biological_process	ENG | TIE1
GO:0070278	0.00262732	0.0117324	TRUE	13	4	19774	1	extracellular matrix constituent secretion, biological_process	ENG
GO:0045026	0.00262732	0.0117324	TRUE	13	4	19774	1	plasma membrane fusion, biological_process	TIE1
GO:0022009	0.00262732	0.0117324	TRUE	13	4	19774	1	central nervous system vasculogenesis, biological_process	ENG
GO:1990410	0.00262732	0.0117324	TRUE	13	4	19774	1	adrenomedullin receptor signaling pathway, biological_process	RAMP2
GO:1905563	0.00262732	0.0117324	TRUE	13	4	19774	1	negative regulation of vascular endothelial cell proliferation, biological_process	FLT1
GO:1905007	0.00328316	0.0130821	TRUE	13	5	19774	1	positive regulation of epithelial to mesenchymal transition involved in endocardial cushion formation, biological_process	ENG
GO:0017038	0.00328316	0.0130821	TRUE	13	5	19774	1	protein import, biological_process	GPIHBP1
GO:1903142	0.00328316	0.0130821	TRUE	13	5	19774	1	positive regulation of establishment of endothelial barrier, biological_process	CDH5
GO:0038033	0.00328316	0.0130821	TRUE	13	5	19774	1	positive regulation of endothelial cell chemotaxis by VEGF-activated vascular endothelial growth factor receptor signaling pathway, biological_process	KDR
GO:0031960	0.00393859	0.0137851	TRUE	13	6	19774	1	response to corticosteroid, biological_process	ENG
GO:0008284	0.00363521	0.0137851	TRUE	13	492	19774	3	positive regulation of cell population proliferation, biological_process	KDR | FLT1 | FLT4
GO:0003158	0.00393859	0.0137851	TRUE	13	6	19774	1	endothelium development, biological_process	KDR
GO:0055009	0.00393859	0.0137851	TRUE	13	6	19774	1	atrial cardiac muscle tissue morphogenesis, biological_process	ENG
GO:0097647	0.00393859	0.0137851	TRUE	13	6	19774	1	amylin receptor signaling pathway, biological_process	RAMP2
GO:0048845	0.00393859	0.0137851	TRUE	13	6	19774	1	venous blood vessel morphogenesis, biological_process	ENG
GO:0098609	0.00422062	0.0145752	TRUE	13	150	19774	2	cell-cell adhesion, biological_process	CDH5 | CD93
GO:0003209	0.00459363	0.0150601	TRUE	13	7	19774	1	cardiac atrium morphogenesis, biological_process	ENG
GO:0001945	0.00459363	0.0150601	TRUE	13	7	19774	1	lymph vessel development, biological_process	FLT4
GO:0071806	0.00524827	0.0158058	TRUE	13	8	19774	1	protein transmembrane transport, biological_process	GPIHBP1
GO:0001955	0.00524827	0.0158058	TRUE	13	8	19774	1	blood vessel maturation, biological_process	CDH5
GO:0035912	0.00524827	0.0158058	TRUE	13	8	19774	1	dorsal aorta morphogenesis, biological_process	ENG
GO:0034333	0.00524827	0.0158058	TRUE	13	8	19774	1	adherens junction assembly, biological_process	RAMP2
GO:0070831	0.00524827	0.0158058	TRUE	13	8	19774	1	basement membrane assembly, biological_process	RAMP2
GO:0051006	0.00590252	0.0166169	TRUE	13	9	19774	1	positive regulation of lipoprotein lipase activity, biological_process	GPIHBP1
GO:0048745	0.00590252	0.0166169	TRUE	13	9	19774	1	smooth muscle tissue development, biological_process	ENG
GO:0034371	0.00590252	0.0166169	TRUE	13	9	19774	1	chylomicron remodeling, biological_process	GPIHBP1
GO:0003208	0.00590252	0.0166169	TRUE	13	9	19774	1	cardiac ventricle morphogenesis, biological_process	ENG
GO:0051004	0.00590252	0.0166169	TRUE	13	9	19774	1	regulation of lipoprotein lipase activity, biological_process	GPIHBP1
GO:0045056	0.00655636	0.0174439	TRUE	13	10	19774	1	transcytosis, biological_process	GPIHBP1
GO:0048598	0.00655636	0.0174439	TRUE	13	10	19774	1	embryonic morphogenesis, biological_process	FLT1
GO:0071559	0.00655636	0.0174439	TRUE	13	10	19774	1	response to transforming growth factor beta, biological_process	ENG
GO:0090037	0.00655636	0.0174439	TRUE	13	10	19774	1	positive regulation of protein kinase C signaling, biological_process	FLT4
GO:0051901	0.00655636	0.0174439	TRUE	13	10	19774	1	positive regulation of mitochondrial depolarization, biological_process	KDR
GO:0010629	0.0066816	0.0174801	TRUE	13	190	19774	2	negative regulation of gene expression, biological_process	KDR | ENG
GO:0043114	0.00720981	0.0177842	TRUE	13	11	19774	1	regulation of vascular permeability, biological_process	CDH5
GO:0042116	0.00720981	0.0177842	TRUE	13	11	19774	1	macrophage activation, biological_process	CD93
GO:0003016	0.00720981	0.0177842	TRUE	13	11	19774	1	respiratory system process, biological_process	FLT4
GO:0031953	0.00786286	0.0183467	TRUE	13	12	19774	1	negative regulation of protein autophosphorylation, biological_process	ENG
GO:0045446	0.00786286	0.0183467	TRUE	13	12	19774	1	endothelial cell differentiation, biological_process	KDR
GO:0050927	0.00786286	0.0183467	TRUE	13	12	19774	1	positive regulation of positive chemotaxis, biological_process	KDR
GO:0043116	0.00786286	0.0183467	TRUE	13	12	19774	1	negative regulation of vascular permeability, biological_process	RAMP2
GO:0001946	0.00786286	0.0183467	TRUE	13	12	19774	1	lymphangiogenesis, biological_process	FLT4
GO:0003198	0.00851552	0.0191784	TRUE	13	13	19774	1	epithelial to mesenchymal transition involved in endocardial cushion formation, biological_process	ENG
GO:0010863	0.00851552	0.0191784	TRUE	13	13	19774	1	positive regulation of phospholipase C activity, biological_process	FLT1
GO:0001944	0.00851552	0.0191784	TRUE	13	13	19774	1	vasculature development, biological_process	FLT4
GO:0031115	0.00851552	0.0191784	TRUE	13	13	19774	1	negative regulation of microtubule polymerization, biological_process	CDH5
GO:0030949	0.00981964	0.0211941	TRUE	13	15	19774	1	positive regulation of vascular endothelial growth factor receptor signaling pathway, biological_process	FLT1
GO:0090141	0.00981964	0.0211941	TRUE	13	15	19774	1	positive regulation of mitochondrial fission, biological_process	KDR
GO:0051770	0.00981964	0.0211941	TRUE	13	15	19774	1	positive regulation of nitric-oxide synthase biosynthetic process, biological_process	KDR
GO:0035162	0.0104711	0.0220489	TRUE	13	16	19774	1	embryonic hemopoiesis, biological_process	KDR
GO:0070593	0.0104711	0.0220489	TRUE	13	16	19774	1	dendrite self-avoidance, biological_process	ROBO4
GO:0003222	0.0104711	0.0220489	TRUE	13	16	19774	1	ventricular trabecula myocardium morphogenesis, biological_process	ENG
GO:0006796	0.0111222	0.0230452	TRUE	13	17	19774	1	phosphate-containing compound metabolic process, biological_process	PTPRB
GO:0003203	0.0117729	0.0240092	TRUE	13	18	19774	1	endocardial cushion morphogenesis, biological_process	ENG
GO:2000114	0.0117729	0.0240092	TRUE	13	18	19774	1	regulation of establishment of cell polarity, biological_process	CDH5
GO:0017015	0.0137225	0.0265234	TRUE	13	21	19774	1	regulation of transforming growth factor beta receptor signaling pathway, biological_process	ENG
GO:0090050	0.0137225	0.0265234	TRUE	13	21	19774	1	positive regulation of cell migration involved in sprouting angiogenesis, biological_process	KDR
GO:0048844	0.0150203	0.0283961	TRUE	13	23	19774	1	artery morphogenesis, biological_process	ENG
GO:0035584	0.0150203	0.0283961	TRUE	13	23	19774	1	calcium-mediated signaling using intracellular calcium source, biological_process	KDR
GO:0034394	0.0163165	0.0299715	TRUE	13	25	19774	1	protein localization to cell surface, biological_process	GPIHBP1
GO:0051894	0.0163165	0.0299715	TRUE	13	25	19774	1	positive regulation of focal adhesion assembly, biological_process	KDR
GO:0032967	0.0163165	0.0299715	TRUE	13	25	19774	1	positive regulation of collagen biosynthetic process, biological_process	ENG
GO:0035307	0.0169641	0.0307251	TRUE	13	26	19774	1	positive regulation of protein dephosphorylation, biological_process	CDH5
GO:0010575	0.0182579	0.0311105	TRUE	13	28	19774	1	positive regulation of vascular endothelial growth factor production, biological_process	FLT4
GO:0001569	0.0182579	0.0311105	TRUE	13	28	19774	1	branching involved in blood vessel morphogenesis, biological_process	ENG
GO:0003148	0.0182579	0.0311105	TRUE	13	28	19774	1	outflow tract septum morphogenesis, biological_process	ENG
GO:0006886	0.0176771	0.0311105	TRUE	13	316	19774	2	intracellular protein transport, biological_process	RAMP2 | GPIHBP1
GO:0070328	0.0182579	0.0311105	TRUE	13	28	19774	1	triglyceride homeostasis, biological_process	GPIHBP1
GO:0044331	0.0176112	0.0311105	TRUE	13	27	19774	1	cell-cell adhesion mediated by cadherin, biological_process	CDH5
GO:0070371	0.0182579	0.0311105	TRUE	13	28	19774	1	ERK1 and ERK2 cascade, biological_process	KDR
GO:0031334	0.0189043	0.0317935	TRUE	13	29	19774	1	positive regulation of protein complex assembly, biological_process	CDH5
GO:0007498	0.0195502	0.0324584	TRUE	13	30	19774	1	mesoderm development, biological_process	TIE1
GO:0043552	0.0195502	0.0324584	TRUE	13	30	19774	1	positive regulation of phosphatidylinositol 3-kinase activity, biological_process	FLT1
GO:0038083	0.0208409	0.0343809	TRUE	13	32	19774	1	peptidyl-tyrosine autophosphorylation, biological_process	KDR
GO:0016239	0.0214857	0.0352202	TRUE	13	33	19774	1	positive regulation of macroautophagy, biological_process	KDR
GO:0010628	0.0218822	0.0356445	TRUE	13	354	19774	2	positive regulation of gene expression, biological_process	RAMP2 | CDH5
GO:0048286	0.0221301	0.0358231	TRUE	13	34	19774	1	lung alveolus development, biological_process	FLT4
GO:0016032	0.0240071	0.0381462	TRUE	13	372	19774	2	viral process, biological_process	CD93 | KDR
GO:0043491	0.0247037	0.0387773	TRUE	13	38	19774	1	protein kinase B signaling, biological_process	KDR
GO:0043536	0.0247037	0.0387773	TRUE	13	38	19774	1	positive regulation of blood vessel endothelial cell migration, biological_process	KDR
GO:0008277	0.0259881	0.0403049	TRUE	13	40	19774	1	regulation of G protein-coupled receptor signaling pathway, biological_process	RAMP2
GO:0031623	0.0259881	0.0403049	TRUE	13	40	19774	1	receptor internalization, biological_process	RAMP2
GO:0034332	0.0266298	0.0408113	TRUE	13	41	19774	1	adherens junction organization, biological_process	CDH5
GO:0032570	0.027271	0.0410651	TRUE	13	42	19774	1	response to progesterone, biological_process	RAMP2
GO:0032870	0.027271	0.0410651	TRUE	13	42	19774	1	cellular response to hormone stimulus, biological_process	RAMP2
GO:0001932	0.027271	0.0410651	TRUE	13	42	19774	1	regulation of protein phosphorylation, biological_process	CDH5
GO:0060348	0.0279119	0.041547	TRUE	13	43	19774	1	bone development, biological_process	ENG
GO:0002548	0.0279119	0.041547	TRUE	13	43	19774	1	monocyte chemotaxis, biological_process	FLT1
GO:0007043	0.0285524	0.0421363	TRUE	13	44	19774	1	cell-cell junction assembly, biological_process	CDH5
GO:0032526	0.0291924	0.0427166	TRUE	13	45	19774	1	response to retinoic acid, biological_process	TIE1
GO:0016339	0.0298321	0.0434074	TRUE	13	46	19774	1	calcium-dependent cell-cell adhesion via plasma membrane cell adhesion molecules, biological_process	CDH5
GO:0010862	0.0311104	0.0450144	TRUE	13	48	19774	1	positive regulation of pathway-restricted SMAD protein phosphorylation, biological_process	ENG

## Sheet: Bootstrap cutoff 0.33
	p-Value	BH-corrected p-Value	Significant	Counts in list	Counts in family	Total members	Counts in members	Description	List of gene hits
GO:0001525	1.61876e-10	2.38549e-08	TRUE	21	232	19774	8	angiogenesis, biological_process	RAMP2 | KDR | PTPRB | TIE1 | ROBO4 | CAV1 | ACVRL1 | PLXND1
GO:0002040	1.86366e-10	2.38549e-08	TRUE	21	31	19774	5	sprouting angiogenesis, biological_process	RAMP2 | KDR | ENG | FLT1 | FLT4
GO:0045766	1.26804e-10	2.38549e-08	TRUE	21	130	19774	7	positive regulation of angiogenesis, biological_process	RAMP2 | CDH5 | KDR | ENG | FLT1 | TIE1 | ACVRL1
GO:0001570	3.9818e-09	2.9124e-07	TRUE	21	59	19774	5	vasculogenesis, biological_process	RAMP2 | KDR | ENG | TIE1 | CAV1
GO:0035924	1.89736e-08	1.21431e-06	TRUE	21	28	19774	4	cellular response to vascular endothelial growth factor stimulus, biological_process	RAMP2 | KDR | FLT1 | FLT4
GO:0030513	3.3234e-08	1.53987e-06	TRUE	21	32	19774	4	positive regulation of BMP signaling pathway, biological_process	CDH5 | ENG | ACVRL1 | BMPR2
GO:0001946	2.25795e-07	8.89287e-06	TRUE	21	12	19774	3	lymphangiogenesis, biological_process	FLT4 | ACVRL1 | BMPR2
GO:0001938	9.75491e-07	3.32968e-05	TRUE	21	73	19774	4	positive regulation of endothelial cell proliferation, biological_process	KDR | FLT4 | ACVRL1 | BMPR2
GO:0090500	3.22059e-06	9.69967e-05	TRUE	21	3	19774	2	endocardial cushion to mesenchymal transition, biological_process	ENG | ACVRL1
GO:0007169	4.6884e-06	0.000133359	TRUE	21	108	19774	4	transmembrane receptor protein tyrosine kinase signaling pathway, biological_process	KDR | FLT1 | TIE1 | FLT4
GO:0060841	6.43699e-06	0.00017346	TRUE	21	4	19774	2	venous blood vessel development, biological_process	ACVRL1 | BMPR2
GO:0018108	7.36585e-06	0.000188566	TRUE	21	121	19774	4	peptidyl-tyrosine phosphorylation, biological_process	KDR | FLT1 | TIE1 | FLT4
GO:0060836	1.60717e-05	0.000391844	TRUE	21	6	19774	2	lymphatic endothelial cell differentiation, biological_process	ACVRL1 | BMPR2
GO:0010862	1.73136e-05	0.000402934	TRUE	21	48	19774	3	positive regulation of pathway-restricted SMAD protein phosphorylation, biological_process	ENG | ACVRL1 | BMPR2
GO:0097084	2.24859e-05	0.0004264	TRUE	21	7	19774	2	vascular smooth muscle cell development, biological_process	RAMP2 | ENG
GO:0060840	2.24859e-05	0.0004264	TRUE	21	7	19774	2	artery development, biological_process	ACVRL1 | BMPR2
GO:0061298	2.24859e-05	0.0004264	TRUE	21	7	19774	2	retina vasculature development in camera-type eye, biological_process	ACVRL1 | BMPR2
GO:0010595	1.9593e-05	0.0004264	TRUE	21	50	19774	3	positive regulation of endothelial cell migration, biological_process	KDR | FLT4 | BMPR2
GO:0035912	2.9962e-05	0.000528985	TRUE	21	8	19774	2	dorsal aorta morphogenesis, biological_process	ENG | ACVRL1
GO:0001955	2.9962e-05	0.000528985	TRUE	21	8	19774	2	blood vessel maturation, biological_process	CDH5 | ACVRL1
GO:0008217	3.7498e-05	0.000639966	TRUE	21	62	19774	3	regulation of blood pressure, biological_process	RAMP2 | ACVRL1 | NPR1
GO:0048010	4.12529e-05	0.000681338	TRUE	21	64	19774	3	vascular endothelial growth factor receptor signaling pathway, biological_process	KDR | FLT1 | FLT4
GO:2001214	4.80916e-05	0.000746148	TRUE	21	10	19774	2	positive regulation of vasculogenesis, biological_process	RAMP2 | KDR
GO:0043114	5.87409e-05	0.000859296	TRUE	21	11	19774	2	regulation of vascular permeability, biological_process	CDH5 | NPR1
GO:0038084	7.0444e-05	0.00100187	TRUE	21	12	19774	2	vascular endothelial growth factor signaling pathway, biological_process	FLT1 | FLT4
GO:0030335	8.10491e-05	0.00112099	TRUE	21	223	19774	4	positive regulation of cell migration, biological_process	CDH5 | KDR | FLT1 | CAV1
GO:2000279	8.31987e-05	0.00112099	TRUE	21	13	19774	2	negative regulation of DNA biosynthetic process, biological_process	ACVRL1 | BMPR2
GO:0014068	9.64031e-05	0.00118251	TRUE	21	85	19774	3	positive regulation of phosphatidylinositol 3-kinase signaling, biological_process	KDR | FLT1 | FLT4
GO:0030509	9.64031e-05	0.00118251	TRUE	21	85	19774	3	BMP signaling pathway, biological_process	ENG | ACVRL1 | BMPR2
GO:0032924	0.000144693	0.0016837	TRUE	21	17	19774	2	activin receptor signaling pathway, biological_process	ACVRL1 | BMPR2
GO:0007179	0.000151634	0.00172526	TRUE	21	99	19774	3	transforming growth factor beta receptor signaling pathway, biological_process	CDH5 | ACVRL1 | BMPR2
GO:0003203	0.000162676	0.00181065	TRUE	21	18	19774	2	endocardial cushion morphogenesis, biological_process	ENG | ACVRL1
GO:0043410	0.000175449	0.00191128	TRUE	21	104	19774	3	positive regulation of MAPK cascade, biological_process	KDR | FLT1 | FLT4
GO:0048514	0.000181697	0.00193811	TRUE	21	19	19774	2	blood vessel morphogenesis, biological_process	FLT1 | FLT4
GO:0030336	0.000224198	0.00229579	TRUE	21	113	19774	3	negative regulation of cell migration, biological_process	ENG | TIE1 | ACVRL1
GO:0002042	0.000222852	0.00229579	TRUE	21	21	19774	2	cell migration involved in sprouting angiogenesis, biological_process	KDR | CLEC14A
GO:0030308	0.000274255	0.00264941	TRUE	21	121	19774	3	negative regulation of cell growth, biological_process	ACVRL1 | NPR1 | BMPR2
GO:0001569	0.000399339	0.00362356	TRUE	21	28	19774	2	branching involved in blood vessel morphogenesis, biological_process	ENG | PLXND1
GO:0003148	0.000399339	0.00362356	TRUE	21	28	19774	2	outflow tract septum morphogenesis, biological_process	ENG | BMPR2
GO:2000352	0.000458969	0.00398292	TRUE	21	30	19774	2	negative regulation of endothelial cell apoptotic process, biological_process	RAMP2 | KDR
GO:0001937	0.000458969	0.00398292	TRUE	21	30	19774	2	negative regulation of endothelial cell proliferation, biological_process	CAV1 | ACVRL1
GO:0001934	0.000524812	0.00440498	TRUE	21	151	19774	3	positive regulation of protein phosphorylation, biological_process	KDR | ENG | FLT4
GO:0001974	0.00052266	0.00440498	TRUE	21	32	19774	2	blood vessel remodeling, biological_process	ACVRL1 | BMPR2
GO:0071773	0.000556024	0.00459169	TRUE	21	33	19774	2	cellular response to BMP stimulus, biological_process	ACVRL1 | BMPR2
GO:0048286	0.000590398	0.00479816	TRUE	21	34	19774	2	lung alveolus development, biological_process	FLT4 | BMPR2
GO:0070830	0.000662166	0.00521583	TRUE	21	36	19774	2	bicellular tight junction assembly, biological_process	RAMP2 | ESAM
GO:0001666	0.000691416	0.00536371	TRUE	21	166	19774	3	response to hypoxia, biological_process	RAMP2 | CAV1 | ACVRL1
GO:0007156	0.000703583	0.00537664	TRUE	21	167	19774	3	homophilic cell adhesion via plasma membrane adhesion molecules, biological_process	ESAM | CDH5 | ROBO4
GO:0046777	0.000766477	0.00577112	TRUE	21	172	19774	3	protein autophosphorylation, biological_process	KDR | FLT1 | FLT4
GO:0031623	0.000817729	0.00589686	TRUE	21	40	19774	2	receptor internalization, biological_process	RAMP2 | CAV1
GO:0032570	0.000901492	0.0063228	TRUE	21	42	19774	2	response to progesterone, biological_process	RAMP2 | CAV1
GO:0007389	0.000901492	0.0063228	TRUE	21	42	19774	2	pattern specification process, biological_process	ACVRL1 | BMPR2
GO:0007162	0.000989223	0.00684436	TRUE	21	44	19774	2	negative regulation of cell adhesion, biological_process	ACVRL1 | PLXND1
GO:0010629	0.00102227	0.00696975	TRUE	21	190	19774	3	negative regulation of gene expression, biological_process	KDR | ENG | ACVRL1
GO:0003151	0.00103457	0.00696975	TRUE	21	45	19774	2	outflow tract morphogenesis, biological_process	PLXND1 | BMPR2
GO:0050900	0.00106953	0.00711171	TRUE	21	193	19774	3	leukocyte migration, biological_process	ESAM | CAV1 | THBD
GO:0070374	0.00130842	0.00847987	TRUE	21	207	19774	3	positive regulation of ERK1 and ERK2 cascade, biological_process	KDR | FLT1 | FLT4
GO:0071560	0.00159805	0.00998471	TRUE	21	56	19774	2	cellular response to transforming growth factor beta stimulus, biological_process	CAV1 | ACVRL1
GO:0016477	0.00159911	0.00998471	TRUE	21	222	19774	3	cell migration, biological_process	KDR | FLT1 | CLEC14A
GO:0010665	0.00212293	0.0110912	TRUE	21	2	19774	1	regulation of cardiac muscle cell apoptotic process, biological_process	ENG
GO:0086098	0.00212293	0.0110912	TRUE	21	2	19774	1	angiotensin-activated signaling pathway involved in heart process, biological_process	CAV1
GO:0033484	0.00212293	0.0110912	TRUE	21	2	19774	1	nitric oxide homeostasis, biological_process	CAV1
GO:0044860	0.00212293	0.0110912	TRUE	21	2	19774	1	protein localization to plasma membrane raft, biological_process	CAV1
GO:0001300	0.00212293	0.0110912	TRUE	21	2	19774	1	chronological cell aging, biological_process	ENG
GO:0003252	0.00212293	0.0110912	TRUE	21	2	19774	1	negative regulation of cell proliferation involved in heart valve morphogenesis, biological_process	BMPR2
GO:1905065	0.00212293	0.0110912	TRUE	21	2	19774	1	positive regulation of vascular smooth muscle cell differentiation, biological_process	ENG
GO:1904881	0.00212293	0.0110912	TRUE	21	2	19774	1	cellular response to hydrogen sulfide, biological_process	KDR
GO:0003057	0.00212293	0.0110912	TRUE	21	2	19774	1	regulation of the force of heart contraction by chemical signal, biological_process	CAV1
GO:0032092	0.00221168	0.0114382	TRUE	21	66	19774	2	positive regulation of protein binding, biological_process	CAV1 | PLXND1
GO:0006816	0.0026976	0.0135409	TRUE	21	73	19774	2	calcium ion transport, biological_process	RAMP2 | CAV1
GO:1902731	0.00318278	0.0139281	TRUE	21	3	19774	1	negative regulation of chondrocyte proliferation, biological_process	BMPR2
GO:0042632	0.00315049	0.0139281	TRUE	21	79	19774	2	cholesterol homeostasis, biological_process	GPIHBP1 | CAV1
GO:0060312	0.00318278	0.0139281	TRUE	21	3	19774	1	regulation of blood vessel remodeling, biological_process	FLT4
GO:0019065	0.00318278	0.0139281	TRUE	21	3	19774	1	receptor-mediated endocytosis of virus by host cell, biological_process	CAV1
GO:0098903	0.00318278	0.0139281	TRUE	21	3	19774	1	regulation of membrane repolarization during action potential, biological_process	CAV1
GO:1903598	0.00318278	0.0139281	TRUE	21	3	19774	1	positive regulation of gap junction assembly, biological_process	CAV1
GO:0045123	0.00318278	0.0139281	TRUE	21	3	19774	1	cellular extravasation, biological_process	ITGA1
GO:2000286	0.00318278	0.0139281	TRUE	21	3	19774	1	receptor internalization involved in canonical Wnt signaling pathway, biological_process	CAV1
GO:0060350	0.00318278	0.0139281	TRUE	21	3	19774	1	endochondral bone morphogenesis, biological_process	BMPR2
GO:0014916	0.00318278	0.0139281	TRUE	21	3	19774	1	regulation of lung blood pressure, biological_process	BMPR2
GO:0016525	0.00338941	0.0147066	TRUE	21	82	19774	2	negative regulation of angiogenesis, biological_process	TIE1 | NPR1
GO:0030334	0.00363656	0.0156464	TRUE	21	85	19774	2	regulation of cell migration, biological_process	ROBO4 | PLXND1
GO:0007565	0.00372077	0.0158753	TRUE	21	86	19774	2	female pregnancy, biological_process	RAMP2 | THBD
GO:0045026	0.00424156	0.0159682	TRUE	21	4	19774	1	plasma membrane fusion, biological_process	TIE1
GO:0045906	0.00424156	0.0159682	TRUE	21	4	19774	1	negative regulation of vasoconstriction, biological_process	BMPR2
GO:0003186	0.00424156	0.0159682	TRUE	21	4	19774	1	tricuspid valve morphogenesis, biological_process	BMPR2
GO:0032507	0.00424156	0.0159682	TRUE	21	4	19774	1	maintenance of protein location in cell, biological_process	CAV1
GO:0070278	0.00424156	0.0159682	TRUE	21	4	19774	1	extracellular matrix constituent secretion, biological_process	ENG
GO:0048550	0.00424156	0.0159682	TRUE	21	4	19774	1	negative regulation of pinocytosis, biological_process	CAV1
GO:0003177	0.00424156	0.0159682	TRUE	21	4	19774	1	pulmonary valve development, biological_process	BMPR2
GO:0003176	0.00424156	0.0159682	TRUE	21	4	19774	1	aortic valve development, biological_process	BMPR2
GO:0003273	0.00424156	0.0159682	TRUE	21	4	19774	1	cell migration involved in endocardial cushion formation, biological_process	ENG
GO:0022009	0.00424156	0.0159682	TRUE	21	4	19774	1	central nervous system vasculogenesis, biological_process	ENG
GO:1990410	0.00424156	0.0159682	TRUE	21	4	19774	1	adrenomedullin receptor signaling pathway, biological_process	RAMP2
GO:0060355	0.00424156	0.0159682	TRUE	21	4	19774	1	positive regulation of cell adhesion molecule production, biological_process	CAV1
GO:1905563	0.00424156	0.0159682	TRUE	21	4	19774	1	negative regulation of vascular endothelial cell proliferation, biological_process	FLT1
GO:0006874	0.00442699	0.0165446	TRUE	21	94	19774	2	cellular calcium ion homeostasis, biological_process	CDH5 | CAV1
GO:0060666	0.00529927	0.0179684	TRUE	21	5	19774	1	dichotomous subdivision of terminal units involved in salivary gland branching, biological_process	PLXND1
GO:1903142	0.00529927	0.0179684	TRUE	21	5	19774	1	positive regulation of establishment of endothelial barrier, biological_process	CDH5
GO:0072584	0.00529927	0.0179684	TRUE	21	5	19774	1	caveolin-mediated endocytosis, biological_process	CAV1
GO:2000535	0.00529927	0.0179684	TRUE	21	5	19774	1	regulation of entry of bacterium into host cell, biological_process	CAV1
GO:0017038	0.00529927	0.0179684	TRUE	21	5	19774	1	protein import, biological_process	GPIHBP1
GO:0070836	0.00529927	0.0179684	TRUE	21	5	19774	1	caveola assembly, biological_process	CAV1
GO:0038033	0.00529927	0.0179684	TRUE	21	5	19774	1	positive regulation of endothelial cell chemotaxis by VEGF-activated vascular endothelial growth factor receptor signaling pathway, biological_process	KDR
GO:1905007	0.00529927	0.0179684	TRUE	21	5	19774	1	positive regulation of epithelial to mesenchymal transition involved in endocardial cushion formation, biological_process	ENG
GO:0031960	0.00635591	0.0196038	TRUE	21	6	19774	1	response to corticosteroid, biological_process	ENG
GO:0045602	0.00635591	0.0196038	TRUE	21	6	19774	1	negative regulation of endothelial cell differentiation, biological_process	ACVRL1
GO:0097647	0.00635591	0.0196038	TRUE	21	6	19774	1	amylin receptor signaling pathway, biological_process	RAMP2
GO:0001936	0.00635591	0.0196038	TRUE	21	6	19774	1	regulation of endothelial cell proliferation, biological_process	ACVRL1
GO:0010628	0.00595597	0.0196038	TRUE	21	354	19774	3	positive regulation of gene expression, biological_process	RAMP2 | CDH5 | CAV1
GO:0060056	0.00635591	0.0196038	TRUE	21	6	19774	1	mammary gland involution, biological_process	CAV1
GO:0048845	0.00635591	0.0196038	TRUE	21	6	19774	1	venous blood vessel morphogenesis, biological_process	ENG
GO:0055009	0.00635591	0.0196038	TRUE	21	6	19774	1	atrial cardiac muscle tissue morphogenesis, biological_process	ENG
GO:0003158	0.00635591	0.0196038	TRUE	21	6	19774	1	endothelium development, biological_process	KDR
GO:0043535	0.00635591	0.0196038	TRUE	21	6	19774	1	regulation of blood vessel endothelial cell migration, biological_process	ACVRL1
GO:0019217	0.00741148	0.020736	TRUE	21	7	19774	1	regulation of fatty acid metabolic process, biological_process	CAV1
GO:0051001	0.00741148	0.020736	TRUE	21	7	19774	1	negative regulation of nitric-oxide synthase activity, biological_process	CAV1
GO:0071455	0.00741148	0.020736	TRUE	21	7	19774	1	cellular response to hyperoxia, biological_process	CAV1
GO:0048842	0.00741148	0.020736	TRUE	21	7	19774	1	positive regulation of axon extension involved in axon guidance, biological_process	BMPR2
GO:0034141	0.00741148	0.020736	TRUE	21	7	19774	1	positive regulation of toll-like receptor 3 signaling pathway, biological_process	CAV1
GO:0003209	0.00741148	0.020736	TRUE	21	7	19774	1	cardiac atrium morphogenesis, biological_process	ENG
GO:1903071	0.00741148	0.020736	TRUE	21	7	19774	1	positive regulation of ER-associated ubiquitin-dependent protein catabolic process, biological_process	CAV1
GO:0003183	0.00741148	0.020736	TRUE	21	7	19774	1	mitral valve morphogenesis, biological_process	BMPR2
GO:1903361	0.00741148	0.020736	TRUE	21	7	19774	1	protein localization to basolateral plasma membrane, biological_process	CAV1
GO:0010753	0.00741148	0.020736	TRUE	21	7	19774	1	positive regulation of cGMP-mediated signaling, biological_process	NPR1
GO:0001945	0.00741148	0.020736	TRUE	21	7	19774	1	lymph vessel development, biological_process	FLT4
GO:0002043	0.00741148	0.020736	TRUE	21	7	19774	1	blood vessel endothelial cell proliferation involved in sprouting angiogenesis, biological_process	ACVRL1
GO:0061154	0.00741148	0.020736	TRUE	21	7	19774	1	endothelial tube morphogenesis, biological_process	ACVRL1
GO:0003197	0.00846599	0.0215651	TRUE	21	8	19774	1	endocardial cushion development, biological_process	BMPR2
GO:0010544	0.00846599	0.0215651	TRUE	21	8	19774	1	negative regulation of platelet activation, biological_process	THBD
GO:0001960	0.00846599	0.0215651	TRUE	21	8	19774	1	negative regulation of cytokine-mediated signaling pathway, biological_process	CAV1
GO:0072577	0.00846599	0.0215651	TRUE	21	8	19774	1	endothelial cell apoptotic process, biological_process	BMPR2
GO:0034333	0.00846599	0.0215651	TRUE	21	8	19774	1	adherens junction assembly, biological_process	RAMP2
GO:0061626	0.00846599	0.0215651	TRUE	21	8	19774	1	pharyngeal arch artery morphogenesis, biological_process	BMPR2
GO:1901844	0.00846599	0.0215651	TRUE	21	8	19774	1	regulation of cell communication by electrical coupling involved in cardiac conduction, biological_process	CAV1
GO:0071806	0.00846599	0.0215651	TRUE	21	8	19774	1	protein transmembrane transport, biological_process	GPIHBP1
GO:0098909	0.00846599	0.0215651	TRUE	21	8	19774	1	regulation of cardiac muscle cell action potential involved in regulation of contraction, biological_process	CAV1
GO:0070831	0.00846599	0.0215651	TRUE	21	8	19774	1	basement membrane assembly, biological_process	RAMP2
GO:0030193	0.00846599	0.0215651	TRUE	21	8	19774	1	regulation of blood coagulation, biological_process	CAV1
GO:0008285	0.00788712	0.0215651	TRUE	21	392	19774	3	negative regulation of cell population proliferation, biological_process	CDH5 | ITGA1 | ACVRL1
GO:0034371	0.00951942	0.0233203	TRUE	21	9	19774	1	chylomicron remodeling, biological_process	GPIHBP1
GO:0007589	0.00951942	0.0233203	TRUE	21	9	19774	1	body fluid secretion, biological_process	NPR1
GO:0051006	0.00951942	0.0233203	TRUE	21	9	19774	1	positive regulation of lipoprotein lipase activity, biological_process	GPIHBP1
GO:0048745	0.00951942	0.0233203	TRUE	21	9	19774	1	smooth muscle tissue development, biological_process	ENG
GO:0051004	0.00951942	0.0233203	TRUE	21	9	19774	1	regulation of lipoprotein lipase activity, biological_process	GPIHBP1
GO:0003208	0.00951942	0.0233203	TRUE	21	9	19774	1	cardiac ventricle morphogenesis, biological_process	ENG
GO:0030857	0.00951942	0.0233203	TRUE	21	9	19774	1	negative regulation of epithelial cell differentiation, biological_process	CAV1
GO:0090037	0.0105718	0.0243818	TRUE	21	10	19774	1	positive regulation of protein kinase C signaling, biological_process	FLT4
GO:0051918	0.0105718	0.0243818	TRUE	21	10	19774	1	negative regulation of fibrinolysis, biological_process	THBD
GO:0007168	0.0105718	0.0243818	TRUE	21	10	19774	1	receptor guanylyl cyclase signaling pathway, biological_process	NPR1
GO:0003279	0.0105718	0.0243818	TRUE	21	10	19774	1	cardiac septum development, biological_process	PLXND1
GO:0035313	0.0105718	0.0243818	TRUE	21	10	19774	1	wound healing, spreading of epidermal cells, biological_process	ACVRL1
GO:0071559	0.0105718	0.0243818	TRUE	21	10	19774	1	response to transforming growth factor beta, biological_process	ENG
GO:0051901	0.0105718	0.0243818	TRUE	21	10	19774	1	positive regulation of mitochondrial depolarization, biological_process	KDR
GO:0045056	0.0105718	0.0243818	TRUE	21	10	19774	1	transcytosis, biological_process	GPIHBP1
GO:1900027	0.0105718	0.0243818	TRUE	21	10	19774	1	regulation of ruffle assembly, biological_process	CAV1
GO:1901380	0.0105718	0.0243818	TRUE	21	10	19774	1	negative regulation of potassium ion transmembrane transport, biological_process	CAV1
GO:0048598	0.0105718	0.0243818	TRUE	21	10	19774	1	embryonic morphogenesis, biological_process	FLT1
GO:0008360	0.0102354	0.0243818	TRUE	21	145	19774	2	regulation of cell shape, biological_process	KDR | PLXND1
GO:0098609	0.0109212	0.0250747	TRUE	21	150	19774	2	cell-cell adhesion, biological_process	CDH5 | CD93
GO:0098911	0.0116231	0.025651	TRUE	21	11	19774	1	regulation of ventricular cardiac muscle cell action potential, biological_process	CAV1
GO:0045603	0.0116231	0.025651	TRUE	21	11	19774	1	positive regulation of endothelial cell differentiation, biological_process	ACVRL1
GO:0001893	0.0116231	0.025651	TRUE	21	11	19774	1	maternal placenta development, biological_process	BMPR2
GO:0003016	0.0116231	0.025651	TRUE	21	11	19774	1	respiratory system process, biological_process	FLT4
GO:0007178	0.0116231	0.025651	TRUE	21	11	19774	1	transmembrane receptor protein serine/threonine kinase signaling pathway, biological_process	BMPR2
GO:0042116	0.0116231	0.025651	TRUE	21	11	19774	1	macrophage activation, biological_process	CD93
GO:0060546	0.0126733	0.0262702	TRUE	21	12	19774	1	negative regulation of necroptotic process, biological_process	CAV1
GO:0045446	0.0126733	0.0262702	TRUE	21	12	19774	1	endothelial cell differentiation, biological_process	KDR
GO:0045778	0.0126733	0.0262702	TRUE	21	12	19774	1	positive regulation of ossification, biological_process	BMPR2
GO:0043116	0.0126733	0.0262702	TRUE	21	12	19774	1	negative regulation of vascular permeability, biological_process	RAMP2
GO:0006940	0.0126733	0.0262702	TRUE	21	12	19774	1	regulation of smooth muscle contraction, biological_process	CAV1
GO:0050927	0.0126733	0.0262702	TRUE	21	12	19774	1	positive regulation of positive chemotaxis, biological_process	KDR
GO:0031953	0.0126733	0.0262702	TRUE	21	12	19774	1	negative regulation of protein autophosphorylation, biological_process	ENG
GO:1902287	0.0126733	0.0262702	TRUE	21	12	19774	1	semaphorin-plexin signaling pathway involved in axon guidance, biological_process	PLXND1
GO:0003085	0.0126733	0.0262702	TRUE	21	12	19774	1	negative regulation of systemic arterial blood pressure, biological_process	BMPR2
GO:0010524	0.0126733	0.0262702	TRUE	21	12	19774	1	positive regulation of calcium ion transport into cytosol, biological_process	CAV1
GO:0006182	0.0126733	0.0262702	TRUE	21	12	19774	1	cGMP biosynthetic process, biological_process	NPR1
GO:0042532	0.0126733	0.0262702	TRUE	21	12	19774	1	negative regulation of tyrosine phosphorylation of STAT protein, biological_process	CAV1
GO:0042417	0.0137225	0.027445	TRUE	21	13	19774	1	dopamine metabolic process, biological_process	NPR1
GO:0046426	0.0137225	0.027445	TRUE	21	13	19774	1	negative regulation of receptor signaling pathway via JAK-STAT, biological_process	CAV1
GO:0060413	0.0137225	0.027445	TRUE	21	13	19774	1	atrial septum morphogenesis, biological_process	BMPR2
GO:0031115	0.0137225	0.027445	TRUE	21	13	19774	1	negative regulation of microtubule polymerization, biological_process	CDH5
GO:0010863	0.0137225	0.027445	TRUE	21	13	19774	1	positive regulation of phospholipase C activity, biological_process	FLT1
GO:0003198	0.0137225	0.027445	TRUE	21	13	19774	1	epithelial to mesenchymal transition involved in endocardial cushion formation, biological_process	ENG
GO:0016050	0.0137225	0.027445	TRUE	21	13	19774	1	vesicle organization, biological_process	CAV1
GO:0003181	0.0137225	0.027445	TRUE	21	13	19774	1	atrioventricular valve morphogenesis, biological_process	BMPR2
GO:0001944	0.0137225	0.027445	TRUE	21	13	19774	1	vasculature development, biological_process	FLT4
GO:0008284	0.0145906	0.0284307	TRUE	21	492	19774	3	positive regulation of cell population proliferation, biological_process	KDR | FLT1 | FLT4
GO:0010952	0.0147706	0.0284307	TRUE	21	14	19774	1	positive regulation of peptidase activity, biological_process	CAV1
GO:0045019	0.0147706	0.0284307	TRUE	21	14	19774	1	negative regulation of nitric oxide biosynthetic process, biological_process	CAV1
GO:0006468	0.0144327	0.0284307	TRUE	21	490	19774	3	protein phosphorylation, biological_process	ACVRL1 | NPR1 | BMPR2
GO:0030195	0.0147706	0.0284307	TRUE	21	14	19774	1	negative regulation of blood coagulation, biological_process	THBD
GO:0061099	0.0147706	0.0284307	TRUE	21	14	19774	1	negative regulation of protein tyrosine kinase activity, biological_process	CAV1
GO:0035815	0.0147706	0.0284307	TRUE	21	14	19774	1	positive regulation of renal sodium excretion, biological_process	NPR1
GO:0035810	0.0147706	0.0284307	TRUE	21	14	19774	1	positive regulation of urine volume, biological_process	NPR1
GO:0090141	0.0158177	0.029995	TRUE	21	15	19774	1	positive regulation of mitochondrial fission, biological_process	KDR
GO:0030949	0.0158177	0.029995	TRUE	21	15	19774	1	positive regulation of vascular endothelial growth factor receptor signaling pathway, biological_process	FLT1
GO:0032516	0.0158177	0.029995	TRUE	21	15	19774	1	positive regulation of phosphoprotein phosphatase activity, biological_process	ITGA1
GO:0051770	0.0158177	0.029995	TRUE	21	15	19774	1	positive regulation of nitric-oxide synthase biosynthetic process, biological_process	KDR
GO:0070593	0.0168637	0.0313971	TRUE	21	16	19774	1	dendrite self-avoidance, biological_process	ROBO4
GO:0001935	0.0168637	0.0313971	TRUE	21	16	19774	1	endothelial cell proliferation, biological_process	BMPR2
GO:0003222	0.0168637	0.0313971	TRUE	21	16	19774	1	ventricular trabecula myocardium morphogenesis, biological_process	ENG
GO:0035162	0.0168637	0.0313971	TRUE	21	16	19774	1	embryonic hemopoiesis, biological_process	KDR
GO:0042310	0.0168637	0.0313971	TRUE	21	16	19774	1	vasoconstriction, biological_process	CAV1
GO:0002063	0.0179086	0.0326307	TRUE	21	17	19774	1	chondrocyte development, biological_process	BMPR2
GO:0061036	0.0179086	0.0326307	TRUE	21	17	19774	1	positive regulation of cartilage development, biological_process	BMPR2
GO:0006796	0.0179086	0.0326307	TRUE	21	17	19774	1	phosphate-containing compound metabolic process, biological_process	PTPRB
GO:0071360	0.0179086	0.0326307	TRUE	21	17	19774	1	cellular response to exogenous dsRNA, biological_process	CAV1
GO:2000811	0.0179086	0.0326307	TRUE	21	17	19774	1	negative regulation of anoikis, biological_process	CAV1
GO:0001701	0.0190166	0.0336903	TRUE	21	201	19774	2	in utero embryonic development, biological_process	TIE1 | ACVRL1
GO:0051895	0.0189525	0.0336903	TRUE	21	18	19774	1	negative regulation of focal adhesion assembly, biological_process	ACVRL1
GO:0048738	0.0189525	0.0336903	TRUE	21	18	19774	1	cardiac muscle tissue development, biological_process	BMPR2
GO:0030166	0.0189525	0.0336903	TRUE	21	18	19774	1	proteoglycan biosynthetic process, biological_process	BMPR2
GO:0007221	0.0189525	0.0336903	TRUE	21	18	19774	1	positive regulation of transcription of Notch receptor target, biological_process	PLXND1
GO:2000114	0.0189525	0.0336903	TRUE	21	18	19774	1	regulation of establishment of cell polarity, biological_process	CDH5
GO:0043537	0.0189525	0.0336903	TRUE	21	18	19774	1	negative regulation of blood vessel endothelial cell migration, biological_process	ACVRL1
GO:0071375	0.0199953	0.0345865	TRUE	21	19	19774	1	cellular response to peptide hormone stimulus, biological_process	CAV1
GO:0006275	0.0199953	0.0345865	TRUE	21	19	19774	1	regulation of DNA replication, biological_process	ACVRL1
GO:0010165	0.0199953	0.0345865	TRUE	21	19	19774	1	response to X-ray, biological_process	THBD
GO:0042311	0.0199953	0.0345865	TRUE	21	19	19774	1	vasodilation, biological_process	ITGA1
GO:0030301	0.0199953	0.0345865	TRUE	21	19	19774	1	cholesterol transport, biological_process	CAV1
GO:0007166	0.0204602	0.0352715	TRUE	21	209	19774	2	cell surface receptor signaling pathway, biological_process	CLEC1A | NPR1
GO:0050999	0.0210371	0.0359033	TRUE	21	20	19774	1	regulation of nitric-oxide synthase activity, biological_process	CAV1
GO:0043409	0.0210371	0.0359033	TRUE	21	20	19774	1	negative regulation of MAPK cascade, biological_process	CAV1
GO:0019915	0.0220778	0.0368203	TRUE	21	21	19774	1	lipid storage, biological_process	CAV1
GO:0032332	0.0220778	0.0368203	TRUE	21	21	19774	1	positive regulation of chondrocyte differentiation, biological_process	ACVRL1
GO:0090050	0.0220778	0.0368203	TRUE	21	21	19774	1	positive regulation of cell migration involved in sprouting angiogenesis, biological_process	KDR
GO:1904886	0.0220778	0.0368203	TRUE	21	21	19774	1	beta-catenin destruction complex disassembly, biological_process	CAV1
GO:0017015	0.0220778	0.0368203	TRUE	21	21	19774	1	regulation of transforming growth factor beta receptor signaling pathway, biological_process	ENG
GO:0035904	0.0220778	0.0368203	TRUE	21	21	19774	1	aorta development, biological_process	PLXND1
GO:0010596	0.0231175	0.0380583	TRUE	21	22	19774	1	negative regulation of endothelial cell migration, biological_process	ACVRL1
GO:0051899	0.0231175	0.0380583	TRUE	21	22	19774	1	membrane depolarization, biological_process	CAV1
GO:0030879	0.0231175	0.0380583	TRUE	21	22	19774	1	mammary gland development, biological_process	CAV1
GO:0048844	0.0241561	0.0393882	TRUE	21	23	19774	1	artery morphogenesis, biological_process	ENG
GO:0055074	0.0241561	0.0393882	TRUE	21	23	19774	1	calcium ion homeostasis, biological_process	CAV1
GO:0035584	0.0241561	0.0393882	TRUE	21	23	19774	1	calcium-mediated signaling using intracellular calcium source, biological_process	KDR
GO:0030198	0.0242638	0.0394383	TRUE	21	229	19774	2	extracellular matrix organization, biological_process	KDR | ITGA1
GO:0019934	0.0251936	0.0404361	TRUE	21	24	19774	1	cGMP-mediated signaling, biological_process	NPR1
GO:0010608	0.0251936	0.0404361	TRUE	21	24	19774	1	posttranscriptional regulation of gene expression, biological_process	CAV1
GO:0033137	0.0251936	0.0404361	TRUE	21	24	19774	1	negative regulation of peptidyl-serine phosphorylation, biological_process	CAV1
GO:0034394	0.0262301	0.0415784	TRUE	21	25	19774	1	protein localization to cell surface, biological_process	GPIHBP1
GO:0051894	0.0262301	0.0415784	TRUE	21	25	19774	1	positive regulation of focal adhesion assembly, biological_process	KDR
GO:0032967	0.0262301	0.0415784	TRUE	21	25	19774	1	positive regulation of collagen biosynthetic process, biological_process	ENG
GO:2001238	0.0262301	0.0415784	TRUE	21	25	19774	1	positive regulation of extrinsic apoptotic signaling pathway, biological_process	CAV1
GO:0060976	0.0272656	0.0426911	TRUE	21	26	19774	1	coronary vasculature development, biological_process	PLXND1
GO:0000188	0.0272656	0.0426911	TRUE	21	26	19774	1	inactivation of MAPK activity, biological_process	CAV1
GO:0035307	0.0272656	0.0426911	TRUE	21	26	19774	1	positive regulation of protein dephosphorylation, biological_process	CDH5
GO:0044331	0.0283	0.0440413	TRUE	21	27	19774	1	cell-cell adhesion mediated by cadherin, biological_process	CDH5
GO:0070371	0.0293333	0.0451011	TRUE	21	28	19774	1	ERK1 and ERK2 cascade, biological_process	KDR
GO:0010575	0.0293333	0.0451011	TRUE	21	28	19774	1	positive regulation of vascular endothelial growth factor production, biological_process	FLT4
GO:0070328	0.0293333	0.0451011	TRUE	21	28	19774	1	triglyceride homeostasis, biological_process	GPIHBP1
GO:0031334	0.0303656	0.0459977	TRUE	21	29	19774	1	positive regulation of protein complex assembly, biological_process	CDH5
GO:0048662	0.0303656	0.0459977	TRUE	21	29	19774	1	negative regulation of smooth muscle cell proliferation, biological_process	NPR1
GO:0097746	0.0303656	0.0459977	TRUE	21	29	19774	1	regulation of blood vessel diameter, biological_process	NPR1
GO:0045907	0.0303656	0.0459977	TRUE	21	29	19774	1	positive regulation of vasoconstriction, biological_process	CAV1
GO:0043542	0.0313969	0.0470036	TRUE	21	30	19774	1	endothelial cell migration, biological_process	PLXND1
GO:0045765	0.0313969	0.0470036	TRUE	21	30	19774	1	regulation of angiogenesis, biological_process	PLXND1
GO:0043552	0.0313969	0.0470036	TRUE	21	30	19774	1	positive regulation of phosphatidylinositol 3-kinase activity, biological_process	FLT1
GO:0007498	0.0313969	0.0470036	TRUE	21	30	19774	1	mesoderm development, biological_process	TIE1
GO:0060173	0.0324271	0.0484043	TRUE	21	31	19774	1	limb development, biological_process	BMPR2
GO:0050772	0.0334563	0.0495076	TRUE	21	32	19774	1	positive regulation of axonogenesis, biological_process	PLXND1
GO:0001707	0.0334563	0.0495076	TRUE	21	32	19774	1	mesoderm formation, biological_process	BMPR2
GO:0038083	0.0334563	0.0495076	TRUE	21	32	19774	1	peptidyl-tyrosine autophosphorylation, biological_process	KDR
