# Supplementary material for: Naturally occurring combinations of receptors from single cell transcriptomics in endothelial cells
Source: Sci Rep. 2022 Apr 6;12:5807. doi: 10.1038/s41598-022-09616-9 (PMC8987085; doi:10.1038/s41598-022-09616-9)
Supplement: Supplementary file 6 — Supplementary Information 6. [file 41598_2022_9616_MOESM6_ESM.xlsx]

## Sheet: Panglao mouse
DECNEO mouse	DECNEO Bootstrap frequency	WCGNA mouse	WCGNA kME	Overlap DECNEO WGCNA
RAMP2	1	STAB2	0.788936	RAMP2		p value for Overlap using hypergeometric test =	1.6e-19
ESAM	1	MRC1	0.763774	ESAM
PECAM1	1	IL6ST	0.746736	PECAM1
ADGRF5	1	GPR182	0.742902	ADGRF5
CDH5	1	STAB1	0.730929	CDH5
CD93	1	FLT4	0.704146	CD93
KDR	1	GPIHBP1	0.685943	KDR
ENG	1	CDH5	0.666114	ENG
FLT1	1	CD300LG	0.658395
ADGRL4	0.99	ENG	0.631965	ADGRL4
PTPRB	0.97	NRP2	0.630717	PTPRB
TEK	0.94	KDR	0.62586	TEK
TIE1	0.94	THBD	0.60504	TIE1
CLEC14A	0.75	ACKR1	0.60408	CLEC14A
ROBO4	0.75	CD36	0.603874	ROBO4
GPIHBP1	0.62	FCGR2C	0.602923	GPIHBP1
FLT4	0.57	CD55	0.600097	FLT4
CALCRL	0.53	FCGRT	0.598647	CALCRL
		APLP2	0.598611
		ADGRG3	0.592622
		TNFRSF1A	0.591751
		NPR1	0.587327
		NR2F2	0.578644
		LY96	0.578568
		CLEC14A	0.571947
		PLXND1	0.558812
		AQP1	0.554139
		ROBO4	0.541846
		CD47	0.518356
		ADGRG6	0.505167
		CALCRL	0.50443
		SELP	0.503761
		CD93	0.503653
		PPARG	0.502998
		PECAM1	0.492913
		ADGRF5	0.490689
		SIRPB1	0.483491
		FZD4	0.482444
		IL13RA2	0.482231
		F11R	0.479506
		ITGA9	0.477808
		C5AR2	0.473391
		PTPRB	0.467327
		ESAM	0.464491
		TIE1	0.462477
		TEK	0.458083
		TGFBR3	0.457018
		ITGA1	0.449724
		NOTCH1	0.445344
		EPHB4	0.44296
		CD9	0.438437
		REEP3	0.434504
		PLXNC1	0.425757
		CLEC2D	0.418989
		SCARF1	0.41805
		PEAR1	0.417108
		F2R	0.416068
		IFNGR1	0.408723
		TGFBR2	0.402471
		LPAR6	0.400451
		OSMR	0.400404
		RAMP2	0.394942
		CLEC4G	0.386985
		CXCL16	0.383919
		CLEC1A	0.382051
		ADGRL4	0.371682
		SELE	0.36335
		CLEC1B	0.361303
		ITGB1	0.359146
		BAMBI	0.358377
		CD63	0.347686
		MERTK	0.33752
		ADGRG1	0.332449
		PTPN18	0.332015
		BMPR2	0.324428
		GPR160	0.320521
		LRP5	0.31141
		CSF2RB	0.302855
		IL2RG	0.300986

## Sheet: Panglao human
DECNEO human	DECNEO Bootstrap frequency	WCGNA human	WCGNA kME	Overlap DECNEO WGCNA
RAMP2	1	RAMP3	0.717616	RAMP2		p value for Overlap using hypergeometric test =	2.4188e-07
ESAM	1	CD74	0.69978
PECAM1	1	RAMP2	0.683444
CLEC14A	1	BCAM	0.639917
ADGRF5	0.98	LIFR	0.639881	ADGRF5
ADGRL4	0.98	AQP1	0.53325
PTPRB	0.98	THBD	0.516314	PTPRB
TIE1	0.98	SERPING1	0.512266
FLT1	0.95	HLA-F	0.506975	FLT1
CDH5	0.91	CD300LG	0.48808
ENG	0.91	GPIHBP1	0.48399
CALCRL	0.89	LEPR	0.473	CALCRL
CD93	0.84	LPAR6	0.472314
CAV1	0.84	CD81	0.469034
CD59	0.74	TGFBR3	0.465456
TGFBR2	0.73	LAYN	0.464456
FCGRT	0.72	ADGRF5	0.462811	FCGRT
KDR	0.71	ITGA1	0.453756	KDR
THBD	0.71	INSR	0.443731	THBD
		NR4A2	0.433491
		APLNR	0.433237
		EDNRB	0.431466
		SELE	0.412305
		PTPRB	0.411842
		IL11RA	0.408683
		FLT1	0.402842
		ITGA9	0.40082
		KDR	0.383918
		IL1R1	0.37047
		PTPRM	0.359763
		ACKR1	0.357886
		NPR1	0.355642
		FCGRT	0.351527
		AVPR2	0.347073
		IFNGR1	0.339304
		NR3C1	0.337265
		LSR	0.336554
		SLC52A3	0.333446
		PTPRG	0.324164
		PPARG	0.323886
		TNFRSF4	0.321553
		CALCRL	0.321137
		OSMR	0.3205
		CACHD1	0.312995
		IL27RA	0.304868

## Sheet: Choroid 8 samples
DECNEO choroid 8	DECNEO Bootstrap frequency	WCGNA choroid 8	WCGNA kME	Overlap DECNEO WGCNA		Choroid endothelial samples used for Table 2
BMPR2	0.9	PTPRB	0.540743	BMPR2		p value for Overlap using hypergeometric test =	1.78668e-32
PTPRG	0.9	BMPR2	0.515552	PTPRG
PTPRB	0.89	S1PR1	0.499513	PTPRB
NOTCH1	0.87	PTPRG	0.498437	NOTCH1
PTPRM	0.86	ADGRF5	0.497008	PTPRM
ENG	0.85	NRP1	0.495969	ENG
IL6ST	0.82	CDH5	0.49323	IL6ST
LIFR	0.82	ADGRL4	0.485234	LIFR
NRP1	0.8	LIFR	0.478468	NRP1
PLXND1	0.78	CD46	0.469745	PLXND1
ITGA5	0.77	TEK	0.469671	ITGA5
OSMR	0.75	TGFBR2	0.466765	OSMR
PECAM1	0.75	FLT1	0.464416	PECAM1
CD46	0.74	KDR	0.461988	CD46
CDH5	0.74	ITGB1	0.453078	CDH5
KDR	0.74	NOTCH1	0.45005	KDR
ROBO4	0.74	APLP2	0.44963	ROBO4
TEK	0.74	IL6ST	0.43838	TEK
TGFBR2	0.74	ITGA1	0.438325	TGFBR2
TIE1	0.74	PECAM1	0.437038	TIE1
ADIPOR2	0.73	ITGA5	0.435057	ADIPOR2
S1PR1	0.71	CD93	0.433441	S1PR1
CFH	0.7	PTPRM	0.433092	CFH
IL4R	0.7	PLXND1	0.430474
ITGAV	0.7	NOTCH4	0.430331	ITGAV
		ADIPOR2	0.4252
		ENG	0.42373
		CFH	0.415636
		ROBO4	0.415523
		CANX	0.415407
		SCARB2	0.414376
		TIE1	0.40839
		OSMR	0.402582
		INSR	0.392239
		FZD4	0.389816
		PTPN12	0.383518
		PLXNA2	0.38248
		IL13RA1	0.376636
		IGF2R	0.368932
		SCARF1	0.365492
		KIDINS220	0.365036
		ITGAV	0.359842
		F11R	0.353085
		PLSCR4	0.352729
		PEAR1	0.344633
		LRP6	0.344405
		ITGB4	0.343389
		TNFRSF1B	0.339484
		DDR2	0.338718
		EDNRB	0.323423
		PTPN14	0.323324
		RYK	0.322103
		OCLN	0.321154
		PTPN11	0.32049
		SORT1	0.319966
		PTPRK	0.318945
		GPR4	0.314714
		ACKR3	0.31375
		DYSF	0.31109
		NR1D2	0.309699
		RARB	0.30606
		FZD6	0.302789
		IL15RA	0.300945

## Sheet: Choroid 22 samples
DECNEO choroid 22	DECNEO Bootstrap frequency	WCGNA choroid 22	WCGNA kME	Overlap DECNEO WGCNA		Choroid endothelial samples used for Figure 5
BMPR2	0.99	PTPRB	0.611061	BMPR2		p value for Overlap using hypergeometric test =	5.49666e-36
ENG	0.98	ENG	0.59881	ENG
TEK	0.98	FLT1	0.586546	TEK
CDH5	0.97	BMPR2	0.571226	CDH5
PTPRB	0.97	IL6ST	0.560271	PTPRB
KDR	0.96	TGFBR2	0.545763	KDR
PTPRG	0.95	KDR	0.539014	PTPRG
PLXND1	0.95	ESAM	0.515837	PLXND1
CD93	0.94	LIFR	0.514267	CD93
ITGA6	0.93	ITGB1	0.498231	ITGA6
CD74	0.92	S1PR1	0.49678	CD74
TGFBR2	0.91	TEK	0.492443	TGFBR2
S1PR1	0.91	CD74	0.492105	S1PR1
TIE1	0.86	CDH5	0.48975	TIE1
LIFR	0.85	CALCRL	0.486783	LIFR
FLT1	0.83	CLEC14A	0.483807	FLT1
NRP1	0.83	ITGA6	0.481312	NRP1
IL6ST	0.8	RAMP3	0.479197	IL6ST
FZD4	0.79	PTPRG	0.476204	FZD4
DYSF	0.78	PLXND1	0.455632	DYSF
ROBO4	0.78	CD46	0.449624	ROBO4
NOTCH1	0.78	BCAM	0.448067	NOTCH1
CALCRL	0.77	CD93	0.444018	CALCRL
FLT4	0.76	CD59	0.43588
ACVRL1	0.74	ACVRL1	0.429426	ACVRL1
NOTCH4	0.7	ROBO4	0.425494	NOTCH4
		NRP1	0.422233
		TIE1	0.412836
		NOTCH1	0.409768
		SELP	0.408316
		NOTCH4	0.400209
		ITGA5	0.39422
		PTPRM	0.388754
		LPAR6	0.380482
		HLA-F	0.375948
		IL13RA1	0.373575
		ITGA1	0.37021
		IFNGR1	0.367955
		IL4R	0.366565
		SCARF1	0.350745
		THBD	0.330829
		FZD4	0.32591
		LRP5	0.325777
		SCARB2	0.321797
		ADIPOR2	0.312671
		ITGB4	0.304477
		PLSCR4	0.302493
		DYSF	0.301664
		LRP11	0.301651
		CANX	0.300722
		EPHB4	0.300015
